# Supplementary material for: Correction: Severe COVID-19 infection: An institutional review and literature overview
Source: PLoS One. 2024 Sep 6;19(9):e0310284. doi: 10.1371/journal.pone.0310284 (PMC11379193; doi:10.1371/journal.pone.0310284)
Supplement: S1 File — (XLSX) [file pone.0310284.s001.xlsx]

## Sheet: Tables
Outcomes	Sample size (n)
Favourable	46
Intermediate	18
Poor	25

## Sheet: Original n=89
pt_mrn	pt_nm	Outcome summary	vented_yn	pt_age	pt_alive_yn	sex	race_1	ethnicity	payor_rollup	cur_pcp_geisinger_yn	bmi	weight	charlson_score	chronic_kidney_disease	diabetes	hypertension	heart_failure	chronic_lung_disease	COPD_YN	OSA_YN	ever_smoker	nursing_home_address	assisted_living_address	institution_group_home_address	correctional_facility_address	pt_episode_nbr	enc_count	length_of_stay_days	adm_to_icu_hrs	adm_to_vent_hrs	icu_days	vent_days	enc_adm_src	discharged_to_snf	flowsheet_nursing_home_yn	POS_CULTURE_YN	min_albumin	max_albumin	avg_albumin	min_alt	max_alt	avg_alt	min_ast	max_ast	avg_ast	min_bilirubin	max_bilirubin	avg_bilirubin	min_creatinine
0	A	Intermediate	1	79	1	Female	WHITE	NOT HISPANIC OR LATINO	MEDICARE	1	32.1134	195	11			1			0	0		0	0	0	0	1	1	10.9083	2.88333	2.46667	6.64375	5.82292	DIRECT ADMISSION FROM ED	1	0	0	2.4	3.5	2.64167	53	122	77.5	23	91	57.3333	0.2	0.6	0.386957	0.3
1	B	Favourable	0	69	1	Male	WHITE	NOT HISPANIC OR LATINO	COMMERCIAL	1	30.1053	222	4		1		1		0	0	1	0	0	0	0	1	1	22.1792					DIRECT ADMISSION FROM ED	0	0	0	2.9	3.3	3.1	25	64	38.1	18	99	38.8	0.2	0.9	0.575	0.6
2	C	Favourable	0	56	1	Male	WHITE	NOT HISPANIC OR LATINO	MEDICARE	1	31.3243	256	9		1	1			0	0		0	0	0	0	1	1	16.9854					DIRECT ADMISSION FROM ED	0	0	0	3.7	3.7	3.7	21	45	29.5714	21	50	31.8571	0.3	0.3	0.3	1.1
3	D	Favourable	X	71	1	Male	WHITE	NOT HISPANIC OR LATINO	MEDICARE	0	28.4069	190	3			1			0	0		1	0	0	0	1	1	44.2861	714.017	716.833	5.22708	0.957639	DIRECT ADMISSION FROM ED	0	1	0	2.4	3.8	3.15714	20	55	42.5	12	74	49.8333	0.4	0.6	0.5	0.8
4	E	Favourable	0	59	1	Male	WHITE	NOT HISPANIC OR LATINO	MEDICARE	1	29.6974	191	5	1	1	1			0	0		0	0	0	0	1	1	23.9576	7.15		5.42917		DIRECT ADMISSION FROM ED	0	0	0	2.7	3.7	3.08571	58	143	100.182	60	136	87.8182	0.3	1.4	0.792308	0.9
5	G	Favourable	0	66	1	Female	WHITE	NOT HISPANIC OR LATINO	MEDICARE	1	51.3883	240	6		1	1		1	1	0	1	0	0	0	0	1	1	10.2438					DIRECT ADMISSION FROM ED	0	0	0	3.2	3.9	3.51818	13	42	31.6364	28	65	46.7273	0.2	0.5	0.363636	0.5
6	H	Intermediate	1	63	1	Male	WHITE	NOT HISPANIC OR LATINO	COMMERCIAL	1	29.2851	194	2			1			0	1	1	0	0	0	0	1	1	38.4917	5.1	84.5667	26.1333	19.9722	DIRECT ADMISSION FROM ED	0	0	1	1.8	3.6	2.73889	14	89	32.7778	13	58	27.0278	0.2	0.9	0.285507	0.3
7	I	Poor	0	87	0	Female	WHITE	NOT HISPANIC OR LATINO	MEDICARE	0	24.1823	142	6						0	0		0	0	0	0	1	1	15.4146					DIRECT ADMISSION FROM ED	0	0	0	2.9	3.7	3.29286	10	35	27.375	24	68	50.375	0.2	0.6	0.357143	0.5
8	J	Poor	1	69	0	Male	WHITE	NOT HISPANIC OR LATINO	MEDICARE	0	26.5418	185	7	1	1	1			0	0	1	0	0	0	0	1	1	16.2493	189.3	352.8	8.36181	1.22292	DIRECT ADMISSION FROM ED	0	0	0	2.4	3.2	2.57778	11	51	24.4375	11	57	23.625	0.3	1.4	0.677778	0.9
9	K	Poor	1	68	0	Male	WHITE	NOT HISPANIC OR LATINO	COMMERCIAL	1	47.5465	401	6	1		1		1	1	1	1	0	0	0	0	1	1	24.2389	63.5833	112.3	21.5896	19.4993	DIRECT ADMISSION FROM ED	0	0	1	1.8	3.2	2.46471	17	165	78.8065	17	68	39.2188	0.2	1	0.68	0.9
10	L	Poor	1	61	0	Male	WHITE	NOT HISPANIC OR LATINO	OTHER	0	23.6136	208	2						0	0	1	0	0	0	0	1	1	20.8486	216.4	312.817	11.8319	7.64792	DIRECT ADMISSION FROM ED	0	0	0	2.9	4	3.44667	29	130	73.5	66	306	135.944	0.1	0.6	0.314286	0.4
11	M	Poor	1	67	0	Male	WHITE	NOT HISPANIC OR LATINO	MEDICARE	1	28.1151	241	6			1			1	0	1	0	0	0	0	1	1	46.8944	61.55	68.6667	30.8757	28.9757	DIRECT ADMISSION FROM ED	0	0	1	2.7	3.6	3.05106	51	801	217.277	34	354	108.326	0.2	0.8	0.415873	0.7
12	N	Favourable	0	75	1	Female	WHITE	NOT HISPANIC OR LATINO	MEDICARE	0	34.7477	184	6	1	1	1			0	1		0	0	0	0	1	1	18.3104					DIRECT ADMISSION FROM ED	0	0	0	3.3	3.6	3.425	13	74	37.0833	12	96	29.5	0.4	0.4	0.4	0.9
13	O	Favourable	0	59	1	Female	WHITE	NOT HISPANIC OR LATINO	COMMERCIAL	0	25.856	159	4						0	0		0	0	0	0	1	1	9.54514					DIRECT ADMISSION FROM ED	0	0	0	2.3	3.1	2.68571	26	45	33.4	18	80	47	0.2	0.5	0.4	0.4
14	P	Favourable	0	74	1	Male	WHITE	NOT HISPANIC OR LATINO	MEDICARE	0	30.7024	218	6	1		1			0	0	1	0	0	0	0	1	1	12.1667	59.5167		7.32847		DIRECT ADMISSION FROM ED	0	0	0	2.5	3.3	2.8625	21	42	29.0833	16	55	33.7273	0.2	1.1	0.5875	1
15	Q	Favourable	0	53	1	Female	WHITE	NOT HISPANIC OR LATINO	COMMERCIAL	1	35.3453	180	2		1				0	0		0	0	0	0	1	1	15.0896	24.0667		5.78125		DIRECT ADMISSION FROM ED	0	0	0	2.4	3.6	2.80667	18	37	24.5333	15	77	32.4	0.2	0.6	0.272414	0.5
16	R	Favourable	0	71	1	Male	WHITE	NOT HISPANIC OR LATINO	MEDICARE	1	31.3035	219	7			1			0	0	1	0	0	0	0	1	1	22.1146					PHYSICIAN OR CLINICAL OFFICE	0	0	0	2.6	3.7	3	5	35	19.4	23	30	24.9	0.2	0.7	0.375	0.6
17	S	Favourable	0	69	0	Female	WHITE	NOT HISPANIC OR LATINO	MEDICARE	1	17.2684	107	10						0	0	1	0	0	0	0	1	1	17.0507	40.5167		5.27153		DIRECT ADMISSION FROM ED	0	0	1	2.4	3.4	2.90625	19	54	33.6667	32	117	58.5	0.2	0.8	0.3	0.7
18	T	Intermediate	1	60	1	Male	WHITE	NOT HISPANIC OR LATINO	COMMERCIAL	1	31.4708	218	3		1	1			0	0	1	0	0	0	0	1	1	38.1097	27	95.7667	36.9847	31.1007	DIRECT ADMISSION FROM ED	0	0	1	1.4	2.9	2.15	16	60	29.85	29	138	68.2	0.2	0.7	0.289189	0.2
19	U	Intermediate	1	52	1	Female	WHITE	UNKNOWN	MEDICARE	1	21.5801	112	4	1	1	1			0	0		0	0	0	0	1	1	24.3361	3.9	28.4833	23.6243	21.1347	DIRECT ADMISSION FROM ED	0	0	1	1.5	3.1	2.46154	5	83	39.4231	5	160	39.56	0.2	0.3	0.214	0.6
20	V	Poor	1	77	0	Male	WHITE	NOT HISPANIC OR LATINO	MEDICARE	0	42.3649	330	3						0	0	1	0	0	0	0	1	1	11.0431	87.7833	88.3667	7.38542	7.14861	DIRECT ADMISSION FROM ED	0	0	0	2.3	3.8	2.95	24	72	47.3	52	219	125.4	0.2	0.7	0.445455	0.7
21	W	Poor	1	63	0	Male	WHITE	NOT HISPANIC OR LATINO	MEDICARE	0	35.8626	229	4		1	1			0	1	1	0	0	0	0	1	1	22.5208	241.35	247.233	12.4646	11.9861	DIRECT ADMISSION FROM ED	0	0	1	1.8	3.4	2.53	20	312	88.1765	23	165	57.7647	0.2	1.5	0.616667	0.6
22	X	Favourable	0	68	1	Female	WHITE	NOT HISPANIC OR LATINO	MEDICARE	0	29.2833	130	3		1			1	1	0	1	1	0	0	0	1	1	15					DIRECT ADMISSION FROM ED	1	1	1	2.8	3.7	3.08125	36	93	55.25	20	85	33.625	0.2	0.6	0.325	0.7
23	Y	Favourable	0	36	1	Male	WHITE	NOT HISPANIC OR LATINO	COMMERCIAL	1	32.104	208	3		1	1			0	1	1	0	0	0	0	1	1	29.3875	16.55		20.8062		DIRECT ADMISSION FROM ED	0	0	0	2.9	3.3	3.11364	115	204	160.32	39	97	64.75	0.2	1	0.355814	0.8
24	Z	Favourable	0	39	1	Male	WHITE	NOT HISPANIC OR LATINO	MEDICARE	0	50.7891	335	0						0	0		0	0	0	0	1	1	15.3097					DIRECT ADMISSION FROM ED	1	0	0	2.7	3.4	2.98	17	26	22.3333	35	69	51.4444	0.2	0.4	0.266667	0.6
25	AA	Favourable	0	76	1	Female	WHITE	NOT HISPANIC OR LATINO	MEDICARE	1	23.6851	134	6			1			1	0	1	0	0	0	0	1	1	16.259					DIRECT ADMISSION FROM ED	0	0	0	3	3.4	3.23333	25	104	60.6667	11	62	33.6667	0.4	0.6	0.5	0.5
26	AB	Favourable	0	45	1	Male	WHITE	NOT HISPANIC OR LATINO	MEDICAID	1	37.9707	261	0						0	0		0	0	0	0	1	1	11.9104					DIRECT ADMISSION FROM ED	0	0	0	3.3	3.9	3.58462	26	73	45.2308	40	96	72	0.2	0.6	0.435714	0.6
27	AC	Favourable	0	52	1	Male	WHITE	NOT HISPANIC OR LATINO	MEDICAID	0	30.2681	140	2			1		1	1	0	1	1	0	0	0	1	1	14.7618	158.783		3.63819		DIRECT ADMISSION FROM ED	1	1	0	2.5	4.1	3.0125	15	59	31.125	18	78	36.6875	0.2	0.4	0.275	0.5
28	AD	Intermediate	1	48	1	Female	WHITE	NOT HISPANIC OR LATINO	MEDICARE	0	39.1018	235	3		1	1		1	1	0		0	0	0	0	1	1	16.1125	46.5833	48.0333	11.0854	9.91319	DIRECT ADMISSION FROM ED	0	0	1	2.2	3.3	2.78462	21	46	30.1538	16	51	35.7692	0.2	0.5	0.277273	0.3
29	AE	Intermediate	1	69	1	Male	WHITE	NOT HISPANIC OR LATINO	MEDICARE	1	25.8563	158	3						0	0	1	0	0	0	0	1	1	34.2403	61.7333	170.967	16.2035	9.08681	DIRECT ADMISSION FROM ED	1	0	1	1.8	3.4	2.47692	23	397	120.962	14	199	80.1154	0.2	1.8	0.662791	0.3
30	AF	Intermediate	1	70	1	Female	WHITE	UNKNOWN	MEDICARE	1	38.7328	243	8	1		1		1	1	1	1	1	0	0	0	1	1	32.7514	65.7167	89.55	24.2125	22.3535	DIRECT ADMISSION FROM ED	0	1	1	2	3.6	2.625	12	34	16.2857	16	29	21.8571	0.2	0.6	0.333333	0.4
31	AG	Intermediate	1	31	1	Female	WHITE	HISPANIC OR LATINO	MEDICAID	1	20.7234	152	5		1				0	0		0	0	0	0	1	1	15.2194	48.1833	115.4	7.19931	4.15278	DIRECT ADMISSION FROM ED	0	0	1	1.9	3	2.38667	17	38	29.375	16	75	44.4375	0.2	0.5	0.267857	0.5
32	AH	Poor	0	87	0	Female	WHITE	NOT HISPANIC OR LATINO	MEDICARE	1	22.1403	125	6	1					0	0		0	0	0	0	1	1	30.8465					DIRECT ADMISSION FROM ED	0	1	0	2.1	3.8	2.68696	14	144	47.2083	23	126	35.6667	0.2	0.6	0.315556	0.9
33	AI	Favourable	0	68	1	Male	WHITE	NOT HISPANIC OR LATINO	MEDICARE	1	30.9862	196	5	1	1	1			0	0		0	0	0	0	1	1	17.4812	52.3		10.1861		DIRECT ADMISSION FROM ED	0	0	0	2.8	3.5	3.02	37	53	45.8889	21	59	43.875	0.2	0.9	0.6125	1
34	AJ	Favourable	0	50	1	Female	WHITE	NOT HISPANIC OR LATINO	COMMERCIAL	1	29.9505	214	1						0	0		0	0	0	0	1	1	13.4236	37.6833		6.15347		DIRECT ADMISSION FROM ED	0	0	0	2.6	3.3	2.9875	18	88	58.5833	27	116	42.25	0.3	0.6	0.4625	0.5
35	AK	Favourable	0	52	1	Male	WHITE	NOT HISPANIC OR LATINO	COMMERCIAL	0	34.8688	311	1			1			0	0	1	0	0	0	0	1	1	34.9062	1.83333		14.8326		DIRECT ADMISSION FROM ED	0	0	1	2.2	3	2.68276	66	292	166.517	30	110	54.6552	0.2	1.7	0.444828	0.6
36	AL	Favourable	0	72	1	Female	WHITE	NOT HISPANIC OR LATINO	MEDICARE	1	33.1017	181	4	1		1			0	1		0	0	0	0	1	1	13.1576					DIRECT ADMISSION FROM ED	0	0	0	2.9	3.4	3.16364	27	49	35.1818	15	53	28.5455	0.2	0.7	0.49	0.7
37	AM	Favourable	0	76	1	Female	WHITE	NOT HISPANIC OR LATINO	MEDICARE	0	31.5509	167	3			1			0	0	1	0	0	0	0	1	1	11.959	10.9167		3.35208		DIRECT ADMISSION FROM ED	0	0	0	3	4.2	3.4125	38	57	46.9167	28	64	46	0.2	0.7	0.421429	0.5
38	AN	Favourable	0	51	1	Female	WHITE	NOT HISPANIC OR LATINO	MEDICAID	0	32.9531	204	2		1	1			0	0		0	0	0	0	1	1	14.3375	152.367		2.61319		DIRECT ADMISSION FROM ED	0	0	0	2.7	3.8	3.12667	11	50	21.8	21	45	28.4667	0.2	0.6	0.406667	0.5
39	AP	Favourable	0	48	1	Female	WHITE	NOT HISPANIC OR LATINO	COMMERCIAL	1	30.5503	175	0						0	0		0	0	0	0	1	1	10.4354					DIRECT ADMISSION FROM ED	0	0	0	2.8	3.5	3.1875	24	42	34.3636	17	63	39.1818	0.2	0.4	0.257143	0.5
40	AQ	Favourable	0	55	1	Male	WHITE	NOT HISPANIC OR LATINO	MEDICAID	0		198	1						0	0		0	0	0	0	1	1	11.0257	43.3667		4.92431		DIRECT ADMISSION FROM ED	0	0	0	2.5	3.2	2.95	28	77	48.1111	25	55	40.1111	0.2	0.4	0.26875	1.1
41	AR	Favourable	0	61	1	Male	WHITE	NOT HISPANIC OR LATINO	COMMERCIAL	1		183	3						0	0		0	0	0	0	1	1	20.1389	55.7833		2.56528		DIRECT ADMISSION FROM ED	0	0	0	2.4	3	2.5875	25	49	35.6111	16	52	27.8333	0.2	1.1	0.490323	0.5
42	AS	Favourable	0	54	1	Male	WHITE	NOT HISPANIC OR LATINO	COMMERCIAL	1	33.1432	212	1						0	0		0	0	0	0	1	1	12.2139	75.75		4.94653		DIRECT ADMISSION FROM ED	0	0	0	3	3.5	3.24	45	153	80.6154	20	82	40.9231	0.4	0.8	0.56	0.8
43	AT	Favourable	0	73	1	Female	WHITE	NOT HISPANIC OR LATINO	MEDICARE	0	31.635	170	3						0	0		0	0	0	0	1	1	13.7847	57.3		4.31181		DIRECT ADMISSION FROM ED	0	0	1	2.9	3.5	3.25	28	83	53.2	29	62	45.6	0.2	0.6	0.345455	0.6
44	AU	Favourable	0	26	1	Male	WHITE	HISPANIC OR LATINO	MEDICAID	0	35.0421	214	1						0	0		0	0	0	0	1	1	11.4035	17.75		6.8625		DIRECT ADMISSION FROM ED	0	0	1	3.2	3.8	3.41667	70	115	90.8333	29	87	44.5	0.2	0.6	0.3375	0.8
45	AV	Favourable	0	82	1	Female	BLACK OR AFRICAN AMERICAN	NOT HISPANIC OR LATINO	MEDICAID	1	34.6583	144	7			1			0	0		0	0	0	0	2	1	15.7444					DIRECT ADMISSION FROM ED	0	0	0	3.2	3.5	3.36667	22	49	33.8462	21	37	26.3846	0.4	0.9	0.625	0.6
46	AW	Favourable	0	60	1	Female	WHITE	NOT HISPANIC OR LATINO	COMMERCIAL	0	28.4754	136	3						1	0	1	0	0	0	0	1	1	36.9833	65.2		5.16597		DIRECT ADMISSION FROM ED	1	0	1	2.6	3.8	3.21429	9	166	59.6	12	57	28.3333	0.2	0.8	0.394643	0.4
47	AX	Favourable	0	75	1	Male	WHITE	NOT HISPANIC OR LATINO	MEDICARE	0		170	4						0	0		0	0	0	0	1	1	24.8875	42.05		0.727778		DIRECT ADMISSION FROM ED	1	0	1	2	3.2	2.47	9	55	33.9091	20	71	36.0909	0.6	2.4	0.98	0.9
48	AY	Favourable	0	66	1	Female	BLACK OR AFRICAN AMERICAN	NOT HISPANIC OR LATINO	MEDICARE	0	28.7266	190	4			1			0	0	1	0	0	0	0	1	1	18.9951	81.0833		5.05278		DIRECT ADMISSION FROM ED	0	0	0	2.4	3.4	2.93333	9	22	14.3077	16	44	29.4615	0.2	0.7	0.331818	0.7
49	AZ	Favourable	0	63	1	Female	WHITE	NOT HISPANIC OR LATINO	COMMERCIAL	1	25.7905	188	2						0	0		0	0	0	0	1	1	9.72708	1.56667		1.00069		DIRECT ADMISSION FROM ED	0	0	0	2.7	3.1	2.84286	41	64	53.5455	26	104	45	0.2	0.6	0.269231	0.5
50	BA	Favourable	0	59	1	Female	WHITE	NOT HISPANIC OR LATINO	MEDICARE	1	27.9613	127	4						0	0		0	0	0	0	1	1	13.6806	25.4833		8.94653		DIRECT ADMISSION FROM ED	0	0	0	2.2	3.2	2.70476	74	259	149.409	22	306	105.682	0.2	0.8	0.40625	0.6
51	BB	Favourable	0	66	1	Male	WHITE	NOT HISPANIC OR LATINO	COMMERCIAL	1		240	2						0	0		0	0	0	0	1	1	11.2674					DIRECT ADMISSION FROM ED	0	0	0	2.7	3.1	2.93333	25	67	41.8571	24	49	37.5714	0.2	0.6	0.475	0.9
52	BC	Favourable	0	61	1	Male	WHITE	NOT HISPANIC OR LATINO	COMMERCIAL	1		238	2						0	0		0	0	0	0	1	1	14.2681	3.16667		5.82917		DIRECT ADMISSION FROM ED	0	0	0	2.9	3.2	3.04545	37	57	45.8182	23	61	37	0.2	0.7	0.394737	0.9
53	BD	Favourable	0	85	1	Male	WHITE	NOT HISPANIC OR LATINO	MEDICARE	1	27.5461	184	6		1	1			0	0	1	0	0	0	0	1	1	13.9896	22.35		0.353472		DIRECT ADMISSION FROM ED	0	0	0	3.1	3.5	3.33333	38	56	44.6	39	82	51.8	0.2	0.5	0.366667	0.9
54	BE	Favourable	0	71	1	Male	WHITE	NOT HISPANIC OR LATINO	MEDICARE	0	43.5362	279	6		1	1	1	1	1	0	1	0	0	0	0	1	1	20.5625					DIRECT ADMISSION FROM ED	1	0	0	3.5	3.5	3.5	15	40	24.8	15	31	22.1333	0.2	0.6	0.4	0.9
55	BF	Favourable	0	62	1	Male	WHITE	NOT HISPANIC OR LATINO	MEDICARE	1	51.9932	413	3		1	1			0	1	1	0	0	0	0	1	1	13.7285	0		8.31806		HOSPITAL (ACUTE CARE FACILITY)	0	0	0	3.4	4.3	3.72941	37	145	103.5	28	76	50.8571	0.2	2.6	0.95	0.8
56	BG	Favourable	0	44	1	Male	WHITE	NOT HISPANIC OR LATINO	COMMERCIAL	1	28.7342	189	2						0	0		0	0	0	0	1	1	11.0653	67.5333		1.84167		DIRECT ADMISSION FROM ED	0	0	0	3.3	3.9	3.525	29	109	51.375	24	64	44.875	0.2	0.8	0.471429	0.9
57	BH	Favourable	0	58	1	Male	WHITE	NOT HISPANIC OR LATINO	MEDICAID	0	21.09	160	2						1	0	1	0	0	0	0	1	1	13.159					DIRECT ADMISSION FROM ED	0	0	0	2.7	3.6	3.06364	29	113	59.0909	18	81	31	0.3	0.6	0.436364	0.6
58	BI	Favourable	0	54	1	Male	WHITE	NOT HISPANIC OR LATINO	OTHER	0	34.0353	284	1			1			0	0	1	0	0	0	0	1	1	16.2174	90.5667		4.20347		DIRECT ADMISSION FROM ED	0	0	0	2.9	3.5	3.16875	29	73	47.8	28	103	68.7	0.3	1.2	0.658824	0.6
59	BJ	Favourable	0	44	1	Male	WHITE	NOT HISPANIC OR LATINO	COMMERCIAL	0	41.809	280	0						0	0		0	0	0	0	1	1	15.0278	17.2667		9.97917		DIRECT ADMISSION FROM ED	0	0	1	3.4	3.9	3.625	23	106	63.75	18	73	41	0.2	0.9	0.457143	0.6
60	BK	Favourable	0	34	1	Male	WHITE	NOT HISPANIC OR LATINO	COMMERCIAL	1		242	0						0	0		0	0	0	0	1	1	24.1986	44		3.12014		ROUTINE	0	0	0	3.1	4.2	3.635	24	251	107.933	24	78	51.1333	0.2	0.7	0.418519	0.7
61	BL	Favourable	0	41	1	Male	WHITE	NOT HISPANIC OR LATINO	COMMERCIAL	1	34.1457	232	1						0	0	1	0	0	0	0	1	1	16.0542	47.8		6.97778		DIRECT ADMISSION FROM ED	0	0	0	3.2	4	3.61	28	156	59	11	84	33.3846	0.2	0.9	0.433333	0.7
62	BM	Intermediate	1	57	1	Female	WHITE	HISPANIC OR LATINO	MEDICAID	0		175	2						0	0	1	0	0	0	0	1	1	16.2076	4.6	40.4333	10.8424	7.4375	DIRECT ADMISSION FROM ED	0	0	1	2.4	3.5	2.85294	18	51	28.5294	29	80	57.3529	0.2	0.7	0.375	0.5
63	BN	Intermediate	1	63	1	Female	WHITE	NOT HISPANIC OR LATINO	COMMERCIAL	0	32.075	230	4		1				0	0	1	0	0	0	0	1	1	35.8833	68.1167	252.333	14.1625	9.15278	DIRECT ADMISSION FROM ED	1	0	0	2.6	3.6	3.01481	38	197	77.1176	29	178	66.7647	0.3	1	0.654545	0.3
64	BO	Intermediate	1	53	1	Male	WHITE	NOT HISPANIC OR LATINO	COMMERCIAL	0	40.276	297	2			1			0	0		0	0	0	0	1	1	23.3292	0	172.233	14.0264	10.2292	ROUTINE	0	0	1	2.5	3.8	3.26538	21	86	41.4	21	72	45.68	0.2	1	0.452083	0.6
65	BP	Intermediate	1	32	1	Male	BLACK OR AFRICAN AMERICAN	NOT HISPANIC OR LATINO	MEDICAID	1	28.2635	220	1		1	1			0	0	1	0	0	0	0	1	1	12.8521	16.7	24.3167	7.24861	2.87847	DIRECT ADMISSION FROM ED	0	0	0	2.2	3.8	2.8375	7	28	14.25	25	65	35.75	0.2	0.3	0.226667	0.4
66	BQ	Intermediate	1	20	1	Female	WHITE	HISPANIC OR LATINO	MEDICAID	1	69.041	400	1		1				0	0		0	0	0	0	1	1	18.7333	0.75	7.75	14.2903	12.125	ROUTINE	0	0	1	1.9	3.8	3.24286	46	229	95.5238	35	248	99.9048	0.3	1.6	0.785366	0.4
67	BR	Intermediate	1	55	1	Male	WHITE	UNKNOWN	COMMERCIAL	0	40.0048	234	1						0	0		0	0	0	0	1	1	46.7868	12.9833	13.2167	41.2708	40	DIRECT ADMISSION FROM ED	0	0	0	2.4	3.5	2.90714	16	125	50.3214	12	105	29.8393	0.2	1.2	0.354737	0.6
68	BS	Intermediate	1	53	1	Female	WHITE	NOT HISPANIC OR LATINO	COMMERCIAL	0	34.0076	175	1						0	0	1	0	0	0	0	1	1	14.291	105.617	119.083	7.90625	6.05208	DIRECT ADMISSION FROM ED	0	0	1	2.9	3.6	3.25455	52	299	127.375	17	240	70.875	0.2	1	0.486364	0.4
69	BT	Intermediate	1	69	1	Female	WHITE	NOT HISPANIC OR LATINO	MEDICARE	0	49.7366	243	2			1			0	0		0	0	0	0	1	1	15.2597	3.81667	3.01667	11.7632	10.8889	DIRECT ADMISSION FROM ED	0	0	0	2.1	3.9	2.75333	19	69	41	13	82	30.3333	0.2	1	0.433333	0.3
70	BU	Intermediate	1	65	1	Female	WHITE	NOT HISPANIC OR LATINO	MEDICARE	1	33.6396	200	2		1				0	0		0	0	0	0	1	1	16.0618	28.3333	27.7333	10.1	8.87153	DIRECT ADMISSION FROM ED	1	0	1	2.4	3.3	2.8	17	27	20.6667	26	39	29.6667	0.2	0.5	0.2875	0.2
71	BV	Intermediate	1	52	1	Male	WHITE	NOT HISPANIC OR LATINO	MEDICARE	0	32.6125	191	3		1	1			0	0		0	0	0	0	1	1	15.159	91.1333	93.9667	9.50347	6.17361	DIRECT ADMISSION FROM ED	0	0	1	2.3	3.7	3.10625	19	50	34.3125	19	88	41.5625	0.2	1.1	0.428125	0.4
72	BW	Poor	1	56	0	Male	WHITE	NOT HISPANIC OR LATINO	COMMERCIAL	1	27.822	183	5						0	1		0	0	0	0	1	1	30.9563	51.85	68.25	28.7958	25.3042	DIRECT ADMISSION FROM ED	0	0	1	1.7	3.6	2.9303	46	133	79.6364	40	122	74.1212	0.2	2.7	0.975	0.6
73	BX	Poor	1	77	0	Male	WHITE	NOT HISPANIC OR LATINO	MEDICARE	0	34.6996	231	4						0	1	1	0	0	0	0	1	1	16.1486	182.55	192.683	8.54236	7.94931	DIRECT ADMISSION FROM ED	0	0	1	2	3.2	2.62353	32	63	47.5294	52	100	69.6471	0.6	1.9	1.18824	0.6
74	BY	Poor	1	60	0	Female	WHITE	NOT HISPANIC OR LATINO	MEDICAID	1	51.0242	287	9		1	1		1	1	0	1	0	0	0	0	1	1	16.0382	215.367	215.5	7.06458	6.84375	DIRECT ADMISSION FROM ED	0	0	1	2.4	3.4	2.87222	7	20	12.8889	15	46	34.3529	0.2	0.5	0.335714	0.6
75	BZ	Poor	1	66	0	Male	WHITE	NOT HISPANIC OR LATINO	MEDICARE	0	33.3784	260	3						0	0	1	0	0	0	0	1	1	18.0063	261.75	263	7.1	6.75625	DIRECT ADMISSION FROM ED	0	0	0	2.2	3.6	3.03043	28	102	61.7778	26	115	65.9444	0.3	1	0.616667	0.6
76	CA	Poor	1	35	0	Male	WHITE	NOT HISPANIC OR LATINO	COMMERCIAL	0	39.8677	270	2						0	0		0	0	0	0	1	1	15.4472	294.467	364.667	3.17778	0	DIRECT ADMISSION FROM ED	0	0	0	3.1	4	3.4	34	87	52.8	77	102	89.4	0.8	0.8	0.8	0.7
77	CB	Poor	1	57	0	Male	WHITE	NOT HISPANIC OR LATINO	MEDICAID	0	31.309	199	1						0	0	1	0	0	0	0	1	1	24.2306	198.517	303	15.959	11.2431	DIRECT ADMISSION FROM ED	0	0	0	2.5	3.7	2.724	15	30	25.2	23	59	47.9	0.2	0.7	0.490909	0.4
78	CC	Poor	1	74	0	Female	BLACK OR AFRICAN AMERICAN	HISPANIC OR LATINO	MEDICAID	1	38.4453	205	3						0	0		0	0	0	0	1	1	14.0312	63.1667	113.683	11.3993	9.04028	HOSPITAL (ACUTE CARE FACILITY)	0	0	0	2	3.9	2.66364	27	49	36.25	30	91	53.6667	0.2	0.4	0.258333	0.6
79	CD	Poor	1	55	0	Female	WHITE	NOT HISPANIC OR LATINO	COMMERCIAL	0	48.9148	306	3		1	1			0	1	1	0	0	0	0	2	1	14.3708	5.75	77.1667	14.1312	11.1097	DIRECT ADMISSION FROM ED	0	0	1	2.7	3.3	3.04	17	55	31.7778	35	62	46.4444	0.2	0.8	0.566667	0.6
80	CE	Poor	1	39	0	Male	WHITE	NOT HISPANIC OR LATINO	MEDICAID	0	41.3609	373	0						0	1	1	0	0	0	0	1	1	11.4028	23	25.6667	10.4444	9.85069	DIRECT ADMISSION FROM ED	0	0	1	3.1	4.2	3.6	57	122	92	66	214	135.25	0.3	1.5	0.83125	0.5
81	CF	Poor	1	47	0	Female	WHITE	NOT HISPANIC OR LATINO	COMMERCIAL	1	35.7788	209	1						1	0	1	0	0	0	0	1	1	16.2819	71.9	73.4	13.2861	12.8257	DIRECT ADMISSION FROM ED	0	0	1	1.5	3.8	2.38571	27	7000	1201	21	7000	499.889	0.2	1.4	0.6625	0.6
82	CG	Poor	1	74	0	Male	WHITE	NOT HISPANIC OR LATINO	COMMERCIAL	1	36.4734	226	7	1	1	1			0	0	1	0	0	0	0	1	1	23.4826	336.15	352.417	9.47639	8.66319	DIRECT ADMISSION FROM ED	0	0	1	2.3	3.6	2.94286	18	61	33.4667	22	54	34.7333	0.2	0.7	0.5	1.4
83	CH	Poor	0	59	0	Female	WHITE	NOT HISPANIC OR LATINO	MEDICARE	1	24.7972	126	2			1			0	0	1	0	0	0	0	1	1	30.2424					DIRECT ADMISSION FROM ED	1	0	1	2.3	3.9	3.125	21	145	55.6897	13	173	48.4828	0.2	0.6	0.331818	0.5
84	CI	Poor	1	66	0	Female	WHITE	NOT HISPANIC OR LATINO	MEDICARE	0	29.7566	159	6		1	1			0	0		0	0	0	0	1	1	25.4153	145.283	170.95	19.3618	18.1458	DIRECT ADMISSION FROM ED	0	0	1	2	3.5	2.63182	15	51	29.375	28	73	44.375	0.2	1.1	0.415789	0.2
85	CJ	Poor	1	57	0	Female	WHITE	NOT HISPANIC OR LATINO	MEDICAID	1	43.7089	222	7		1	1	1	1	1	1	1	0	0	0	0	1	1	24.5382	4.18333	312.017	8.84306	11.3021	DIRECT ADMISSION FROM ED	0	0	1	2.6	3.6	3.21111	24	338	145.944	14	392	110.444	0.2	0.7	0.326471	0.7
86	CK	Poor	0	69	0	Male	WHITE	NOT HISPANIC OR LATINO	COMMERCIAL	0	26.9098	170	2						0	0		0	0	0	0	1	1	23.5597	12.1		5.69375		DIRECT ADMISSION FROM ED	0	0	0	3.2	3.6	3.36667	45	97	72.5556	22	142	86.5556	0.2	0.8	0.423077	0.6
87	CL	Poor	1	45	0	Male	WHITE	NOT HISPANIC OR LATINO	COMMERCIAL	1	37.5852	202	0						0	1	1	0	0	0	0	1	1	21.9368	97.8167	514.533	17.8611	0.106944	DIRECT ADMISSION FROM ED	0	0	0	3.1	3.8	3.52	40	78	54.5333	30	71	46.3333	0.2	0.9	0.464	0.7
88	CM	Poor	1	55	0	Male	WHITE	NOT HISPANIC OR LATINO	COMMERCIAL	0	35.4412	222	1			1			0	1	1	0	0	0	0	1	1	18.066	205.5	239.45	9.50347	7.79028	DIRECT ADMISSION FROM ED	0	0	1	3.1	4.3	3.8	26	68	45.9231	23	95	53.3846	0.2	0.9	0.4	0.7
[truncated: 132 more columns]
